# Supplementary material for: Valorization of Pomegranate Peel: Mechanisms and Clinical Applications in Irritable Bowel Syndrome Management
Source: Int J Mol Sci. 2025 Apr 9;26(8):3530. doi: 10.3390/ijms26083530 (PMC12026873; doi:10.3390/ijms26083530)
Supplement: Supplementary file 1 [file ijms-26-03530-s001.zip]

Archive with 1 entries (1 files):
- ijms-3532366-supplementary.pdf
